# Supplementary material for: A Luciferase Mutant with Improved Brightness and Stability for Whole-Cell Bioluminescent Biosensors and In Vitro Biosensing
Source: Biosensors (Basel). 2022 Sep 9;12(9):742. doi: 10.3390/bios12090742 (PMC9496056; doi:10.3390/bios12090742)
Supplement: Supplementary file 1 [file biosensors-12-00742-s001.zip]

Archive with 1 entries (1 files):
- biosensors-1879366-supplementary.pdf
